# Supplementary material for: Improved Detection Sensitivity of Spring Viremia of Carp Virus by Substituting a Two-Step with a One-Step Nested Reverse Transcription Polymerase Chain Reaction Method
Source: Microorganisms. 2025 Nov 29;13(12):2727. doi: 10.3390/microorganisms13122727 (PMC12734977; doi:10.3390/microorganisms13122727)
Supplement: Supplementary file 1 [file microorganisms-13-02727-s001.zip]

Archive with 1 entries (1 files):
- microorganisms-3974370-supplementary.pptx
